# Supplementary material for: Postnatal lethality and chondrodysplasia in mice lacking both chondroitin sulfate N-acetylgalactosaminyltransferase-1 and -2
Source: PLoS One. 2017 Dec 29;12(12):e0190333. doi: 10.1371/journal.pone.0190333 (PMC5747463; doi:10.1371/journal.pone.0190333)
Supplement: S2 Table — (XLSX) [file pone.0190333.s005.xlsx]

## Sheet: Sheet1
Supplemental Table 2
t1::t2 double deficient embryos die at birth.
Stage (breeding parents)	No. of living offsprings
t1+/-::t2-/- x t1+/-::t2-/-		t1
	+/+	+/-	-/-
E11.5	7	19	6
E15.5	4	7	3
E18.5	34	58	27
Neonatal	43	78	0
