# Supplementary material for: Postnatal lethality and chondrodysplasia in mice lacking both chondroitin sulfate N-acetylgalactosaminyltransferase-1 and -2
Source: PLoS One. 2017 Dec 29;12(12):e0190333. doi: 10.1371/journal.pone.0190333 (PMC5747463; doi:10.1371/journal.pone.0190333)
Supplement: S3 Table — (XLSX) [file pone.0190333.s006.xlsx]

## Sheet: Sheet1
Supplemental Table 3
Primer informations for real-time PCR
Gene symbol	TqMan probe
Css1	Mm01319178_m1
Css2	Mm00659795_m1
Css3	Mm01545329_m1
Csglcat	Mm00659795_m1
Gene symbol	Forward primer	Reverse primer
Csgalnact1	GGAAAGACAAGCGCGATGAG	GGTTCGGTAAATCCCTTCTATGAA
Csgalnact2	GCTGGCGTGGAGGTCATTAAT	CAGTGCGATAATAGCCTTCTATGAAG
Acan	GGTGATGATCTGGCATGAGAGA	GGTGCCCTTTTTACACGTGAAG
Col2a1	CAGGTGAACCTGGACGAGAG	ACCACGATCTCCCTTGACTC
Ihh	CCACTTCCGGGCCACATTTG	GGCCACCACATCCTCCACCA
Ptch1	CTCCAAAAGAAGAAGGCGCTAATG	GCACAAATGTTCCAACTTCCATTG
Hprt	ATTATGGACAGGACTGAAAGACTTG	CAGCAGGTCAGCAAAGAACTTATAG
β-actin	CTGAGCGCAAGTACTCTGTGTG	GTGTAAAACGCAGCTCAGTAACAGT
