# Supplementary material for: Postnatal lethality and chondrodysplasia in mice lacking both chondroitin sulfate N-acetylgalactosaminyltransferase-1 and -2
Source: PLoS One. 2017 Dec 29;12(12):e0190333. doi: 10.1371/journal.pone.0190333 (PMC5747463; doi:10.1371/journal.pone.0190333)
Supplement: S4 Table — (XLSX) [file pone.0190333.s007.xlsx]

## Sheet: Sheet1
Supplemental Table 4
Primer sequences for in situ hybridization RNA probe
Gene symbol	Forward primer	Reverse primer
Acan	GTGAATTGGACAGTAGTGCG	ATGTGCCAGACAGTTCCGTC
Ihh	CTGCGACTGTTTCCCAGTTT	CTGCAGGGAAGGTCATGTTT
Ptch1	AAGCCCATCGACATTAGTCAGT	ATAAGAGGACAGGCAGCAGAAC
